# Supplementary material for: Integration of Single-Cell Analysis and Bulk RNA Sequencing Data Using Multi-Level Attention Graph Neural Network for Precise Prognostic Stratification in Thyroid Cancer
Source: Cancers (Basel). 2025 Jul 21;17(14):2411. doi: 10.3390/cancers17142411 (PMC12294065; doi:10.3390/cancers17142411)
Supplement: Supplementary file 1 [file cancers-17-02411-s001.zip]

Archive with 1 entries (1 files):
- cancers-3661084-supplementary.pdf
